# Supplementary material for: JunB promotes Th17 cell identity and restrains alternative CD4+ T-cell programs during inflammation
Source: Nat Commun. 2017 Aug 21;8:301. doi: 10.1038/s41467-017-00380-3 (PMC5563507; doi:10.1038/s41467-017-00380-3)
Supplement: Supplementary file 2 — Supplementary Data [file 41467_2017_380_MOESM2_ESM.xlsx]

## Sheet: Sheet1
Supplementary Data 1. NGS datasets
GEO Acc #	SRR #	Seq Type	Genotype	ChIP Factor	Condition	Culture condition	Appears in Figure(s)
GSE40918	SRR571726	RNA-Seq	Batf+/+		WT	Th17	6, S6
GSE40918	SRR571733	RNA-Seq	Batf+/+		WT	Th17	6, S6
GSE40918	SRR571727	RNA-Seq	Batf-/-		KO	Th17	6, S6
GSE40918	SRR571734	RNA-Seq	Batf-/-		KO	Th17	6, S6
GSE40918	SRR571743	RNA-Seq	Fosl2+/+CD4cre		WT	Th17	6, S6
GSE40918	SRR571739	RNA-Seq	Fosl2+/+CD4cre		WT	Th17	6, S6
GSE40918	SRR571744	RNA-Seq	Fosl2f/fCD4cre		KO	Th17	6, S6
GSE40918	SRR571740	RNA-Seq	Fosl2f/fCD4cre		KO	Th17	6, S6
GSE40918	SRR571718	RNA-Seq	Irf4+/+		WT	Th17	6, S6
GSE40918	SRR571728	RNA-Seq	Irf4+/+		WT	Th17	4, 6, S6
GSE40918	SRR571719	RNA-Seq	Irf4-/-		KO	Th17	6, S6
GSE40918	SRR571729	RNA-Seq	Irf4-/-		KO	Th17	6, S6
GSE40918	SRR571716	RNA-Seq	Stat3+/+CD4cre		WT	Th17	6, S6
GSE40918	SRR571730	RNA-Seq	Stat3+/+CD4cre		WT	Th17	6, S6
GSE40918	SRR571717	RNA-Seq	Stat3f/f CD4cre		KO	Th17	6, S6
GSE40918	SRR571721	RNA-Seq	Stat3f/f CD4cre		KO	Th17	6, S6
GSE40918	SRR571714	RNA-Seq	Rorc+/+		WT	Th17	6, S6
GSE40918	SRR571722	RNA-Seq	Rorc+/+		WT	Th17	4, 6, S6
GSE40918	SRR571715	RNA-Seq	Rorcgfp/gfp		KO	Th17	6, S6
GSE40918	SRR571723	RNA-Seq	Rorcgfp/gfp		KO	Th17	6, S6
pending	pending	RNA-Seq	Junb+/+CD4cre		WT	Th17	3, S3, 6, S6
pending	pending	RNA-Seq	Junbf/fCD4cre		KO	Th17	3, S3, 6, S6
pending	pending	RNA-Seq	Junb+/+CD4cre		WT	Th17	3, S3, 6, S6
pending	pending	RNA-Seq	Junbf/fCD4cre		KO	Th17	3, S3, 6, S6
GSE40918	SRR571692	RNA-Seq	B6		WT	Th1	4, 6, S6
GSE40918	SRR571693	RNA-Seq	B6		WT	Th1	4, 6, S6
GSE40918	SRR571849	RNA-Seq	B6		WT	Th2	6, S6
GSE40918	SRR571850	RNA-Seq	B6		WT	Th2	6, S6
GSE40918	SRR571627	RNA-Seq	B6		WT	iTreg	4, S6
GSE40918	SRR571628	RNA-Seq	B6		WT	iTreg	4, S6
GSE40918	SRR571651	RNA-Seq	B6		WT	Th0	6
GSE40918	SRR571657	RNA-Seq	B6		WT	Th0	6
GSE40929	SRR571643	RNA-Seq	Rorc+/+		WT	Th0	6
GSE40927	SRR571645	RNA-Seq	Stat3+/+CD4cre		WT	Th0	6
GSE40919	SRR571647	RNA-Seq	Irf4+/+		WT	Th0	6
GSE40923	SRR571653	RNA-Seq	Maf+/+CD4cre		WT	Th0	6
GSE40921	SRR571655	RNA-Seq	Batf+/+		WT	Th0	6
GSE40920	SRR571657	RNA-Seq	Irf4+/+		WT	Th0	6
GSE40928	SRR571659	RNA-Seq	Stat3+/+CD4cre		WT	Th0	6
GSE40924	SRR571660	RNA-Seq	Maf+/+CD4cre		WT	Th0	6
GSE40922	SRR571662	RNA-Seq	Batf+/+		WT	Th0	6
GSE40926	SRR571668	RNA-Seq	Fosl2+/+CD4cre		WT	Th0	6
GSE40925	SRR571672	RNA-Seq	Fosl2+/+CD4cre		WT	Th0	6
GSE40918	SRR571547	ChIP-Seq	B6	BATF	ChIP	Th17	5, S5, 6, S6
GSE40918	SRR571593	ChIP-Seq	B6	IRF4	ChIP	Th17	5, S5, 6, S6
GSE40918	SRR571625	ChIP-Seq	B6	STAT3	ChIP	Th17	6, S6
GSE40918	SRR571616	ChIP-Seq	B6	RORC	ChIP	Th17	5, 6, S6
GSE40918	SRR571569	ChIP-Seq	B6	FOSL2	ChIP	Th17	5, S5, 6, S6
GSE40918	SRR571611	ChIP-Seq	B6	P300	ChIP	Th17	5
pending	pending	ChIP-Seq	B6	JUNB	ChIP	Th17	3, 4, 5, S5, 6, S6
GSE40918	SRR571777	ChIP-Seq	B6	BATF	Input	Th17	5, 6, S6
GSE40918	SRR571774	ChIP-Seq	B6	IRF4	Input	Th17	5, 6, S6
GSE40918	SRR571782	ChIP-Seq	B6	STAT3	Input	Th17	6, S6
GSE40918	SRR571773	ChIP-Seq	B6	RORC	Input	Th17	5, 6, S6
GSE40918	SRR571772	ChIP-Seq	B6	FOSL2	Input	Th17	5, 6, S6
GSE40918	SRR571770	ChIP-Seq	B6	P300	Input	Th17	3, 5
pending	pending	ChIP-Seq	B6	JUNB	Input	Th17	5, 6, S6
GSE39756	SRR529961	ChIP-Seq	B6	JunD	ChIP	Th17	5, S5
GSE39756	SRR529956	ChIP-Seq	B6	JunD and cJun	IgG	Th17	5
GSE39756	SRR529960	ChIP-Seq	B6	cJun	ChIP	Th17	S5
pending	pending	ChIP-seq	B6	JUNB_mAb	ChIP	Th17	3, 4
pending	pending	ChIP-seq	B6	JUNB_mAb	ChIP	Th17	3, 4
pending	pending	ChIP-seq	Junb+/+CD4cre	JUND	ChIP	Th17	5, S5
pending	pending	ChIP-seq	Junbf/fCD4cre	JUND	ChIP	Th17	5, S5
pending	pending	ChIP-seq	Junb+/+CD4cre	JUND	ChIP	Th17	5, S5
pending	pending	ChIP-seq	Junbf/fCD4cre	JUND	ChIP	Th17	5, S5
pending	pending	ChIP-seq	Junb+/+CD4cre	JUND	Input	Th17	5, S5
pending	pending	ChIP-seq	Junbf/fCD4cre	JUND	Input	Th17	5, S5
GSE39820	GSM979845	Microarray	B6		WT	IL-1b/IL-6/IL-23	S8
GSE39820	GSM979846	Microarray	B6		WT	IL-1b/IL-6/IL-23	S8
GSE39820	GSM979847	Microarray	B6		WT	TGFb1/IL-6	S8
GSE39820	GSM979848	Microarray	B6		WT	TGFb1/IL-6	S8
